# Supplementary material for: Exploring Prokaryotic Communities in the Guts and Mucus of Nudibranchs, and Their Similarity to Sediment and Seawater Microbiomes
Source: Curr Microbiol. 2023 Jul 22;80(9):294. doi: 10.1007/s00284-023-03397-8 (PMC10363043; doi:10.1007/s00284-023-03397-8)
Supplement: Supplementary file 2 — Supplementary file2 (XLS 14 KB) [file 284_2023_3397_MOESM2_ESM.xlsx]

## Sheet: samples
Supplementary Table S1 Exploring prokaryotic communities in the guts and mucus of nudibranchs, and their similarity to sediment and seawater microbiomes Journal: Current Microbiology Tamara M Stuij1, Daniel FR Cleary1, Ana RM Polónia1, Sumaitt Putchakarn2, Ana CC Pires1, Newton CM Gomes1, Nicole J de Voogd3,4* 1CESAM - Centre for Environmental and Marine Studies, Department of Biology, University…
Table S1 Metadata table displaying Sample name; Code; Group; Biotope; Species; Comp (either Gut or Mucus); collection Date; collection Site; Country; sample Depth; sample location in Lat (latitude) and Lon (longitude)
Sample	Code	Group	Biotope	Species	Mucus	Gut	Date	Site	Country	Depth (m)	Lat	Lon
PHU14Da102E	Da102	Da	Nudibranch	Doriprismatica atromarginata	Yes	Yes	2014-08-14	West of Phi Phi Islands, off east Phuket	Thailand	15-20m	7.80246	98.6431
PHU14Da104E	Da104	Da	Nudibranch	Doriprismatica atromarginata	Yes	Yes	2014-08-14	West of Phi Phi Islands, off east Phuket	Thailand	15-20m	7.80246	98.6431
PHU14Da110E	Da110	Da	Nudibranch	Doriprismatica atromarginata	Yes	No	2014-08-14	West of Phi Phi Islands, off east Phuket	Thailand	15-20m	7.79993	98.6268
PAT14Jf050E	Jf050	Jf	Nudibranch	Jorunna funebris	Yes	Yes	2014-08-09	E Koh Luam, off Pattaya	Thailand	5-10m	12.958	100.657
PAT14Jf062G	Jf062	Jf	Nudibranch	Jorunna funebris	No	Yes	2014-08-09	E Koh Luam, off Pattaya	Thailand	5-10m	12.958	100.657
KOH14Jf177G	Jf177	Jf	Nudibranch	Jorunna funebris	No	Yes	2014-08-19	Koh Tao, Chalok Baan Kao Bay	Thailand	15-20m	10.0628	99.8248
KOH14Pl180E	Ln180	Ln	Nudibranch	Phyllidiella nigra	Yes	Yes	2014-08-19	Koh Tao, Chalok Baan Kao Bay	Thailand	15-20m	10.0628	99.8248
KOH14Pl181E	Lp181	Lp	Nudibranch	Phyllidiella pustulosa	Yes	Yes	2014-08-19	Koh Tao, Chalok Baan Kao Bay	Thailand	15-20m	10.0628	99.8248
KOH14Pl187E	Lp187	Lp	Nudibranch	Phyllidiella pustulosa	Yes	Yes	2014-08-19	Koh Tao, Chalok Baan Kao Bay	Thailand	15-20m	10.0628	99.8248
KOH14Pv237E	Pc237	Pc	Nudibranch	Phyllidia carlsonhoffi	Yes	Yes	2014-08-20	Koh Tao, Chalok Baan Kao Bay	Thailand	15-20m	10.1257	99.8103
KOH14Pv270G	Pc270	Pc	Nudibranch	Phyllidia carlsonhoffi	No	Yes	2014-08-21	Koh Tao, near Shark Island	Thailand	15-20m	10.0628	99.8507
KOH14Pg235G	Pe235	Pe	Nudibranch	Phyllidia elegans	No	Yes	2014-08-20	Koh Tao, Nangyuna island, Green Rock	Thailand	15-20m	10.1257	99.8103
KOH14Pe182E	Pe182	Pe	Nudibranch	Phyllidia elegans	Yes	No	2014-08-19	Koh Tao, Chalok Baan Kao Bay	Thailand	15-20m	10.0628	99.8248
KOH14Pe255E	Pe255	Pe	Nudibranch	Phyllidia elegans	Yes	No	2014-08-21	Koh Tao, near Shark Island	Thailand	15-20m	10.0628	99.8507
KOH14Pv183E	Pt183	Pt	Nudibranch	Phyllidia picta	Yes	Yes	2014-08-19	Koh Tao, Chalok Baan Kao Bay	Thailand	15-20m	10.0628	99.8248
KOH14Pv184E	Pt184	Pt	Nudibranch	Phyllidia picta	Yes	Yes	2014-08-19	Koh Tao, Chalok Baan Kao Bay	Thailand	15-20m	10.0628	99.8248
KOH14Pv185E	Pt185	Pt	Nudibranch	Phyllidia picta	Yes	Yes	2014-08-19	Koh Tao, Chalok Baan Kao Bay	Thailand	15-20m	10.0628	99.8248
KOH14Pv236E	Pt236	Pt	Nudibranch	Phyllidia picta	Yes	Yes	2014-08-20	Koh Tao, Nangyuna island, Green Rock	Thailand	15-20m	10.1257	99.8103
KOH14Pv267E	Pt267	Pt	Nudibranch	Phyllidia picta	Yes	No	2014-08-21	Koh Tao, near Shark Island	Thailand	15-20m	10.0628	99.8507
KOH14Pv268E	Pt268	Pt	Nudibranch	Phyllidia picta	Yes	Yes	2014-08-21	Koh Tao, near Shark Island	Thailand	15-20m	10.0628	99.8507
KOH14Sd249	SdK249	Sd	Sediment				2014-08-20	Koh Tao, Nangyuna island, Green Rock	Thailand	15-20m	10.1257	99.8103
PAT14Sd015	SdP015	Sd	Sediment				2014-08-08	S Koh Sak, off Pattaya	Thailand	5-10m	12.9416	100.792
PAT14Sd026	SdP026	Sd	Sediment				2014-08-08	N Koh Sak, off Pattaya	Thailand	5-10m	12.9467	100.79
PAT14Sd056	SdP056	Sd	Sediment				2014-08-09	E Koh Luam, off Pattaya	Thailand	5-10m	12.958	100.657
PHU14Sd108	SdU108	Sd	Sediment				2014-08-14	West of Phi Phi Islands, off east Phuket	Thailand	15-20m	7.79993	98.6268
KOH14Wt194	WtK194	Wt	Water				2014-08-19	Koh Tao, Ao Leuk Bay, Artificial reef	Thailand	15-20m	10.0722	99.8401
KOH14Wt250	WtK250	Wt	Water				2014-08-20	Koh Tao, Nangyuna island, Green Rock	Thailand	15-20m	10.1257	99.8103
PAT14Wt042	WtP042	Wt	Water				2014-08-08	S Koh Sak, off Pattaya	Thailand	5-10m	12.9416	100.792
PAT14Wt078	WtP078	Wt	Water				2014-08-09	E Koh Luam, off Pattaya	Thailand	5-10m	12.958	100.657
PHU14Wt082	WtU082	Wt	Water				2014-08-14	West of Phi Phi Islands, off east Phuket	Thailand	5-10m	7.80246	98.6431
PHU14Wt127	WtU127	Wt	Water				2014-08-15	Ko Racha Yai, off south Phuket	Thailand	15-20m	7.59985	98.3745
PHU14Wt128	WtU128	Wt	Water				2014-08-15	Ko Racha Yai, off south Phuket	Thailand	15-20m	7.59985	98.3745
