# Supplementary material for: Exploring Prokaryotic Communities in the Guts and Mucus of Nudibranchs, and Their Similarity to Sediment and Seawater Microbiomes
Source: Curr Microbiol. 2023 Jul 22;80(9):294. doi: 10.1007/s00284-023-03397-8 (PMC10363043; doi:10.1007/s00284-023-03397-8)
Supplement: Supplementary file 3 — Supplementary file3 (XLS 15 KB) [file 284_2023_3397_MOESM3_ESM.xlsx]

## Sheet: Table1_data_blast
Supplementary Table S2 Exploring prokaryotic communities in the guts and mucus of nudibranchs, and their similarity to sediment and seawater microbiomes Journal: Current Microbiology Tamara M Stuij1, Daniel FR Cleary1, Ana RM Polónia1, Sumaitt Putchakarn2, Ana CC Pires1, Newton CM Gomes1, Nicole J de Voogd3,4* 1CESAM - Centre for Environmental and Marine Studies, Department of Biology, University…
Table S2 List of the 50 most abundant OTUs and closely related organisms identified using BLAST search. OTU: OTU number; Abund.gut: total abundance in gut samples; Abund.ext: total abundance in mantle samples; Acc: Genbank accession numbers of closely related organisms identified using BLAST; Seq: sequence similarity of these organisms with our representative OTU sequences; Source: isolation sour…
Num	OTU	Abund.gut	Abund.ext	Phylum	Class	Order	Family	Genus	Acc	Seq	Source
1	100	4650	5074	Actinobacteria	Acidimicrobiia	Acidimicrobiales	OM1 clade	Candidatus Actinomarina	MF438963	99.764	Floodplain lake water; Brazil
2	102	3184	435	Proteobacteria	Gammaproteobacteria	Xanthomonadales	uncultured	Ambiguous_taxa	KT974066	99.777	Endolithic community; Mono Island, Puerto Rico
3	105	2984	1074	Nitrospirae	Nitrospira	Nitrospirales	Nitrospiraceae	Nitrospira	KT974333	99.772	Endolithic community; Mono Island, Puerto Rico
4	13	3416	4	Tenericutes	Mollicutes	Mycoplasmatales	Mycoplasmataceae	Mycoplasma	JX966226	95.078	Seawater; Italy: Straits of Messina
5	1304	1020	1020	Cyanobacteria	Cyanobacteria	SubsectionIII	FamilyI	Trichodesmium	EF160063	99.52	Intertidal microbial mat; Tanzania: Paje, Zanzibar
6	140	1444	1656	Chloroflexi	Caldilineae	Caldilineales	Caldilineaceae	uncultured	JN596668	100	Sponge: Xestospongia testudinaria; Manado, Indonesia
7	1512	26	1022	Bacteroidetes	Sphingobacteriia	Sphingobacteriales	Chitinophagaceae	Unassigned	MH368770	89.462	Soil; South Korea
8	152	7976	8105	Proteobacteria	Alphaproteobacteria	SAR11 clade	Surface 1	Unassigned	LR595297	99.764	Spring source water
9	15502	95	3492	Proteobacteria	Alphaproteobacteria	Rhodospirillales	Rhodospirillaceae	uncultured	JX966229	92.671	Seawater; Italy: Straits of Messina
10	159	61	1636	PAUC34f	Ambiguous_taxa	Ambiguous_taxa	Ambiguous_taxa	Ambiguous_taxa	GU984191	99.777	Sponge: Amphimedon compressa; USA, Florida
11	17	34921	46501	Proteobacteria	Alphaproteobacteria	Rhizobiales	Phyllobacteriaceae	uncultured	MK175835	99.292	Coral: Astrangia poculata; USA: Fort Wetherill State Park, Jamestown, RI
									GU369932	99.29	White microbial film on pebble; South Tonga Arc
									EU290221	99.29	Sponge: Tethya californiana; USA: California, Monterey
									JQ727172	99.05	Biofilm, glass; Australia: Pine Island, Whitsundays, GBR
									KT952720	98.82	Fish: Acanthurus nigrofuscus gut; Saudi Arabia
									JF514232	98.82	Sea; China: Xiaomaidao Island, Qingdao
									HM630193	98.82	Fish: Naso tonganus intestinal tract
									MG889584	96.22	Pseudahrensia sp. strain RR3-28
									CP019044	96.22	Nitratireductor basaltis strain RR3-28; Recirculating aquaculture system, South Korea
12	180	1361	1396	Proteobacteria	Alphaproteobacteria	Rhodospirillales	Rhodospirillaceae	AEGEAN-169 marine group	KF928837	100	Surface snow; Antarctica: High Antarctic Plateau
13	182	3460	3441	Cyanobacteria	Cyanobacteria	SubsectionI	FamilyI	Prochlorococcus	KU578501	100	Ocean water
14	193	44	1195	Chloroflexi	SAR202	Unassigned	Unassigned	Unassigned	HE985111	99.764	Sponge: Astrosclera willeyana; Australia:Great Barrier Reef, Yonge Reef
15	199	2147	806	Chloroflexi	TK10	uncultured bacterium	uncultured bacterium	uncultured bacterium	KF286103	99.764	Sponge: Aplysina cauliformis; Belize: Carrie Bow Cay
16	210	1403	1459	Proteobacteria	Alphaproteobacteria	Rhodobacterales	Rhodobacteraceae	uncultured	KU578788	99.764	Ocean water
17	22174	18123	1335	Tenericutes	Mollicutes	Mycoplasmatales	Mycoplasmataceae	Mycoplasma	JX966226	94.183	Seawater; Italy: Straits of Messina
18	225	186	2220	Chloroflexi	SAR202	uncultured bacterium	uncultured bacterium	uncultured bacterium	JX455573	99.764	Sponge: Xestospongia exigua; Australia: Orpheus Island, GBR
19	226	4523	40	Proteobacteria	Gammaproteobacteria	Oceanospirillales	Hahellaceae	Endozoicomonas	KM277908	99.777	Lionfish: Pterois volitans
20	259	864	6962	Proteobacteria	Gammaproteobacteria	Alteromonadales	Pseudoalteromonadaceae	Pseudoalteromonas	MK333176	99.777	Andaman Sea
21	26043	2039	0	Tenericutes	Mollicutes	Mycoplasmatales	Mycoplasmataceae	Mycoplasma	JX966226	95.078	Seawater; Italy: Straits of Messina
22	27	10159	8462	Cyanobacteria	Cyanobacteria	SubsectionI	FamilyI	Synechococcus	MG736619	100	Sargasso Seawater
23	294	1482	119	Planctomycetes	Planctomycetacia	Planctomycetales	Planctomycetaceae	uncultured	KU578387	100	Ocean water
24	302	90	1296	Chloroflexi	SAR202	Ambiguous_taxa	Ambiguous_taxa	Ambiguous_taxa	JN210609	99.527	Sponge: Rhopaloeides odorabile; Australia: Rib Reef, GBR
25	3133	8864	218	Proteobacteria	Gammaproteobacteria	Oceanospirillales	Hahellaceae	Kistimonas	EU816849	94.866	Sponge: Neofibularia nolitangere; Carribbean
26	333	1496	1528	Euryarchaeota	Thermoplasmata	Thermoplasmatales	Marine Group II	uncultured archaeon	KT454249	99.754	Seawater; South China
27	339	1108	1120	Proteobacteria	Alphaproteobacteria	Rhodospirillales	Rhodospirillaceae	AEGEAN-169 marine group	MH076464	99.764	Seawater; "24 N 22 E"
28	363	52	1128	Chloroflexi	SAR202	Unassigned	Unassigned	Unassigned	KF286150	99.764	Sponge: Aplysina cauliformis; Belize: Carrie Bow Cay
29	367	1168	1185	Euryarchaeota	Thermoplasmata	Thermoplasmatales	Marine Group II	Unassigned	AB973999	99.752	Seawater; Japan: East China Sea
30	374	1282	1291	Proteobacteria	Gammaproteobacteria	Xanthomonadales	JTB255 marine benthic group	uncultured bacterium	KU353740	99.33	Coral: Galaxea fascicularis; China
31	390	1609	1601	Proteobacteria	Gammaproteobacteria	Oceanospirillales	SAR86 clade	Ambiguous_taxa	KU578354	99.777	Ocean water
32	401	2448	0	Proteobacteria	Gammaproteobacteria	Oceanospirillales	Hahellaceae	Kistimonas	EU816849	96.882	Sponge: Neofibularia nolitangere; Carribbean
33	415	1035	989	Bacteroidetes	Flavobacteriia	Flavobacteriales	Flavobacteriaceae	NS4 marine group	LC314464	99.774	Seawater; Japan, "33.6806 N 135.3613 E"
34	441	1100	1111	Proteobacteria	Alphaproteobacteria	SAR11 clade	Surface 1	Unassigned	LT719261	99.764	Seawater; Brazil: Atlantic Ocean
35	456	1516	1512	Euryarchaeota	Thermoplasmata	Thermoplasmatales	Marine Group II	uncultured archaeon	KT454187	99.754	Seawater; China
36	519	2653	2711	Euryarchaeota	Thermoplasmata	Thermoplasmatales	Marine Group II	uncultured archaeon	KX581331	99.754	Cochin Estuary, Kerala, India
37	55	1031	1408	Proteobacteria	Alphaproteobacteria	Sphingomonadales	Erythrobacteraceae	Altererythrobacter	KY436459	99.764	Mangrove: Avicennia germinans; Saudi Arabia
38	57	127	1840	Actinobacteria	Acidimicrobiia	Acidimicrobiales	Sva0996 marine group	Unassigned	KP305472	99.764	Coral: Porites lutea; China: Luhuitou fringing reef, Sanya, Hainan
39	61	1169	626	Proteobacteria	Alphaproteobacteria	Rhodospirillales	Rhodospirillaceae	uncultured	HG764234	99.764	Sponge: Holoxea sp.; China:Yongxing Island, South China Sea
40	62	18193	159	Tenericutes	Mollicutes	Mycoplasmatales	Mycoplasmataceae	Mycoplasma	JF827444	91.314	Oyster: Crassostrea gigas; Australia: Tasmania
41	6315	5006	1	Proteobacteria	Gammaproteobacteria	Oceanospirillales	CrystalBog021C3	Unassigned	GQ385602	98.438	Seawater
42	694	1506	1519	Proteobacteria	Gammaproteobacteria	Oceanospirillales	SAR86 clade	Ambiguous_taxa	MH076122	99.777	Seawater: "36.2 N 53.31 E"
43	7254	8588	0	Proteobacteria	Gammaproteobacteria	HTA4	uncultured bacterium	uncultured bacterium	LT702969	92.239	Black deposit in a lava tube; Spain:Canary Islands, La Palma, MZ04 Lava cave
44	781	33	1223	Poribacteria	Ambiguous_taxa	Ambiguous_taxa	Ambiguous_taxa	Ambiguous_taxa	KT973567	99.555	Endolithic community; Mono Island, Puerto Rico
45	784	1067	445	Cyanobacteria	Cyanobacteria	SubsectionI	FamilyI	Synechococcus	KJ811671	99.765	West Pacific
46	79	1176	1358	Cyanobacteria	Cyanobacteria	SubsectionI	FamilyI	uncultured	KF286179	100	Sponge: Aplysina cauliformis; Bahamas: Lee Stocking Island
47	876	2440	2468	Proteobacteria	Alphaproteobacteria	SAR11 clade	Surface 2	Unassigned	LR595687	99.764	Spring source water
48	88	2617	18982	Thaumarchaeota	Marine Group I	Unknown Order	Unknown Family	Candidatus Nitrosopumilus	KY933555	99.754	Seawater; India: Mandapam, Tamilnadu
49	9	2946	14564	Proteobacteria	Gammaproteobacteria	Oceanospirillales	ME2	Unassigned	KC527409	89.933	Coral: Porites lutea
50	9458	8595	0	Chlamydiae	Chlamydiae	Chlamydiales	Simkaniaceae	Candidatus Fritschea	FN999974	97.991	Ciliophora: Durchoniella legeri-duboscqui; France:Roscoff
